# Supplementary material for: Natural selection increases female fitness by reversing the exaggeration of a male sexually selected trait
Source: Nat Commun. 2021 Jun 8;12:3420. doi: 10.1038/s41467-021-23804-7 (PMC8187464; doi:10.1038/s41467-021-23804-7)
Supplement: Supplementary file 3 — Supplementary Data 1 [file 41467_2021_23804_MOESM3_ESM.xlsx]

## Sheet: G1-7
Trait means of control, female predation and male predation populations at generation 1-7
Selection regime	Replication	Generation	Male mandible size (mm)	s.e.	Male abdomen size (mg)	s.e.	Male bdoy size (mg)	s.e.	Female abdomen size (mg)	s.e.	Female bdoy size (mg)	s.e.
Control	1	1	0.398	0.00763	1.826	0.01681	2.7276	0.00904	1.8252	0.0133	2.6988	0.01016
Control	1	2	0.4064	0.00754	1.7974	0.01158	2.723	0.00884	1.844	0.01414	2.7012	0.00928
Control	1	3	0.406	0.00727	1.8064	0.01335	2.7264	0.0104	1.8158	0.01345	2.7014	0.01211
Control	1	4	0.388	0.0061	1.833	0.01291	2.7168	0.00726	1.8282	0.01311	2.7028	0.01089
Control	1	5	0.4032	0.0069	1.807	0.01259	2.722	0.01051	1.8418	0.01354	2.703	0.0113
Control	1	6	0.3948	0.00787	1.828	0.01722	2.7328	0.00968	1.8344	0.01498	2.6818	0.01052
Control	1	7	0.398	0.00771	1.8172	0.01606	2.733	0.00967	1.8262	0.01285	2.702	0.0103
Control	2	1	0.4016	0.00697	1.7784	0.01015	2.7246	0.00703	1.8222	0.01594	2.6884	0.01278
Control	2	2	0.3962	0.00733	1.8272	0.01276	2.7162	0.00905	1.8336	0.01443	2.7006	0.01106
Control	2	3	0.4026	0.00858	1.8118	0.01378	2.7176	0.01075	1.843	0.01434	2.7042	0.01198
Control	2	4	0.3892	0.00703	1.8342	0.01367	2.72	0.00886	1.8328	0.01293	2.6996	0.0103
Control	2	5	0.416	0.00719	1.7996	0.01233	2.736	0.00849	1.8386	0.01378	2.7004	0.01136
Control	2	6	0.3956	0.00637	1.7982	0.01255	2.7142	0.00875	1.8052	0.01522	2.7032	0.01069
Control	2	7	0.3964	0.00814	1.8126	0.0154	2.7318	0.00958	1.8266	0.01385	2.684	0.01112
Control	3	1	0.4026	0.00661	1.8288	0.01274	2.721	0.00946	1.837	0.01507	2.7162	0.01085
Control	3	2	0.3928	0.0074	1.786	0.01346	2.7198	0.00921	1.8296	0.01342	2.6868	0.01129
Control	3	3	0.4012	0.00851	1.8026	0.015	2.7216	0.00968	1.8354	0.01516	2.6942	0.0106
Control	3	4	0.4012	0.008	1.8126	0.01424	2.7364	0.01086	1.8398	0.01417	2.694	0.01097
Control	3	5	0.3904	0.00855	1.8082	0.01245	2.7072	0.00954	1.8398	0.01494	2.7144	0.0101
Control	3	6	0.39	0.00654	1.815	0.01115	2.695	0.00926	1.8366	0.01169	2.7016	0.00957
Control	3	7	0.3966	0.00787	1.8186	0.01339	2.7284	0.00859	1.8432	0.01107	2.6972	0.00957
Female predation	1	1	0.3866	0.0082	1.8412	0.01167	2.7226	0.00992	1.8154	0.01841	2.6896	0.01217
Female predation	1	2	0.391	0.00683	1.832	0.01471	2.7206	0.0091	1.8344	0.01235	2.7052	0.00943
Female predation	1	3	0.3914	0.00699	1.8076	0.01272	2.7186	0.00891	1.8532	0.01417	2.7114	0.01205
Female predation	1	4	0.395	0.00845	1.8252	0.01489	2.7126	0.00939	1.8492	0.01164	2.6932	0.00998
Female predation	1	5	0.3978	0.00878	1.8036	0.0137	2.7134	0.00978	1.8248	0.01178	2.7006	0.01059
Female predation	1	6	0.4058	0.00792	1.8142	0.01355	2.7182	0.00794	1.8424	0.01474	2.712	0.01099
Female predation	1	7	0.3842	0.00753	1.8072	0.01431	2.7276	0.00803	1.7888	0.01808	2.7074	0.01145
Female predation	2	1	0.4132	0.00651	1.8106	0.01538	2.7288	0.00867	1.8428	0.01422	2.6982	0.01151
Female predation	2	2	0.3888	0.00838	1.8096	0.00997	2.7214	0.01038	1.817	0.01493	2.6938	0.01054
Female predation	2	3	0.3878	0.00752	1.8202	0.0141	2.7212	0.00913	1.815	0.01382	2.7078	0.01208
Female predation	2	4	0.3928	0.00918	1.8388	0.01401	2.7256	0.01005	1.8396	0.01437	2.7084	0.00988
Female predation	2	5	0.3998	0.00818	1.7992	0.01512	2.7232	0.00997	1.8428	0.01485	2.7124	0.01121
Female predation	2	6	0.3926	0.00712	1.799	0.01307	2.7138	0.00924	1.8456	0.01384	2.6894	0.00934
Female predation	2	7	0.3946	0.00702	1.7892	0.01544	2.7264	0.00763	1.819	0.01928	2.708	0.01233
Female predation	3	1	0.3914	0.00719	1.823	0.01362	2.7188	0.00896	1.8442	0.01378	2.7106	0.01043
Female predation	3	2	0.3934	0.00818	1.8374	0.0139	2.7346	0.0088	1.853	0.01592	2.7064	0.01147
Female predation	3	3	0.4098	0.00639	1.8182	0.01514	2.7244	0.0078	1.8274	0.01513	2.701	0.00995
Female predation	3	4	0.3932	0.00849	1.7924	0.01358	2.7014	0.00806	1.831	0.01278	2.6924	0.01186
Female predation	3	5	0.3804	0.0073	1.8058	0.01395	2.7024	0.00907	1.8102	0.01425	2.698	0.01054
Female predation	3	6	0.3932	0.00875	1.8388	0.01656	2.7386	0.01126	1.8232	0.01315	2.7004	0.01196
Female predation	3	7	0.3936	0.00809	1.8168	0.01593	2.736	0.00959	1.8332	0.01567	2.707	0.01093
Male predation	1	1	0.4064	0.00847	1.7942	0.01353	2.7318	0.01022	1.8306	0.01306	2.7096	0.00992
Male predation	1	2	0.4054	0.00657	1.808	0.01249	2.7216	0.00877	1.8204	0.016	2.7008	0.01157
Male predation	1	3	0.3926	0.00726	1.837	0.01235	2.7358	0.00966	1.8284	0.01463	2.6984	0.01275
Male predation	1	4	0.3958	0.00768	1.7908	0.01432	2.7044	0.00917	1.8398	0.01399	2.699	0.011
Male predation	1	5	0.3854	0.00736	1.8542	0.01184	2.7218	0.00912	1.866	0.01175	2.699	0.01003
Male predation	1	6	0.3604	0.00871	1.8732	0.01541	2.7198	0.01027	1.9224	0.01524	2.7054	0.01111
Male predation	1	7	0.3718	0.00823	1.8582	0.01363	2.7308	0.01062	1.8862	0.01371	2.7168	0.01078
Male predation	2	1	0.4014	0.00712	1.8014	0.01248	2.7286	0.00964	1.8556	0.0114	2.706	0.01192
Male predation	2	2	0.391	0.0089	1.8262	0.01343	2.7228	0.00928	1.829	0.01439	2.6972	0.0121
Male predation	2	3	0.4148	0.00701	1.7942	0.01481	2.7184	0.00945	1.8488	0.01554	2.7168	0.01004
Male predation	2	4	0.3996	0.00916	1.8184	0.01283	2.7186	0.00969	1.8182	0.01364	2.6992	0.01101
Male predation	2	5	0.3702	0.00791	1.8528	0.0132	2.717	0.00899	1.87	0.01446	2.6874	0.0106
Male predation	2	6	0.372	0.00684	1.8786	0.0139	2.734	0.00921	1.8994	0.01446	2.7048	0.00941
Male predation	2	7	0.3658	0.00769	1.872	0.0146	2.7286	0.0106	1.8762	0.01351	2.7204	0.01092
Male predation	3	1	0.401	0.0074	1.8252	0.01435	2.7448	0.009	1.83	0.01498	2.7142	0.01155
Male predation	3	2	0.3896	0.00741	1.8174	0.01466	2.7278	0.00893	1.8224	0.01176	2.7008	0.01168
Male predation	3	3	0.4006	0.00755	1.8228	0.01353	2.732	0.0099	1.8654	0.01546	2.7008	0.01027
Male predation	3	4	0.3946	0.00732	1.7998	0.01358	2.7134	0.00735	1.8382	0.01321	2.7106	0.00966
Male predation	3	5	0.392	0.00665	1.8436	0.01445	2.7288	0.00945	1.874	0.01459	2.6912	0.00917
Male predation	3	6	0.3538	0.00836	1.8736	0.01445	2.7064	0.01008	1.873	0.01178	2.6792	0.01115
Male predation	3	7	0.3634	0.00755	1.8912	0.01479	2.7336	0.01006	1.8756	0.01377	2.7002	0.01004
N = 50 in each population every generations

## Sheet: G8
Trait means of control, female predation and male predation populations at generation 8
Selection regime	Replication	Male mandible size (mm)	s.e.	Male abdomen size (mg)	s.e.	Male bdoy size (mg)	s.e.	Lifetime reproductive success	s.e.	Female abdomen size (mg)	s.e.	Female bdoy size (mg)	s.e.
Control	1	0.3975	0.01476	1.858	0.02587	2.724	0.01573	132.4	5.2362	1.824	0.01958	2.694	0.012
Control	2	0.402	0.01187	1.82	0.02088	2.7355	0.02049	127.3	6.2975	1.7975	0.02518	2.714	0.01541
Control	3	0.3905	0.01019	1.8365	0.01682	2.7295	0.01463	129.3	5.5617	1.8285	0.02232	2.696	0.01153
Female predation	1	0.3825	0.00948	1.846	0.02055	2.724	0.00933	138.3	5.3852	1.812	0.01768	2.711	0.02077
Female predation	2	0.3635	0.01288	1.8365	0.02571	2.723	0.01306	139.1	5.7774	1.852	0.01787	2.713	0.01697
Female predation	3	0.397	0.01326	1.811	0.02639	2.7335	0.01042	132.8	4.9207	1.798	0.01957	2.7025	0.0173
Male predation	1	0.3355	0.01547	1.926	0.02049	2.7215	0.01593	148.75	4.7439	1.8785	0.02382	2.7325	0.01802
Male predation	2	0.326	0.01177	1.9545	0.02108	2.714	0.01455	161.95	4.9399	1.8935	0.02259	2.704	0.02368
Male predation	3	0.332	0.01245	1.9245	0.02374	2.7295	0.01206	165.7	4.8602	1.8765	0.01722	2.716	0.01652
N = 20 in each population

## Sheet: fighting (G8)
					Fighting success of male from control, female predation and male predation populations at generation 8
					Selection regime	Replication	Wining rate
					Control	1	0.5
					Control	2	0.55
					Control	3	0.65
					Female predation	1	0.5
					Female predation	2	0.45
					Female predation	3	0.55
					Male predation	1	0.25
					Male predation	2	0.3
					Male predation	3	0.25
					N = 20 in each population

## Sheet: Predation test
	Predation rate (preyed = 1, survive = 0)	Male mandible size (mm)
	1	0.5
	1	0.4
	0	0.36
	0	0.28
	1	0.41
	1	0.44
	0	0.36
	1	0.43
	1	0.46
	1	0.3
	0	0.4
	1	0.41
	1	0.38
	1	0.36
	1	0.41
	0	0.44
	0	0.33
	1	0.4
	1	0.46
	0	0.39
	1	0.41
	1	0.52
	1	0.4
	0	0.42
	1	0.35
	0	0.33
	1	0.52
	0	0.4
	0	0.35
	1	0.44
	0	0.25
	1	0.5
	1	0.42
	1	0.43
	0	0.44
	0	0.38
	1	0.44
	1	0.43
	0	0.37
	1	0.34
	1	0.4
	0	0.48
	1	0.5
	1	0.4
	0	0.34
	1	0.42
	0	0.34
	0	0.42
	1	0.49
	1	0.45
	1	0.43
	0	0.32
	0	0.39
	1	0.39
	0	0.3
	0	0.35
	1	0.36
	0	0.41
	1	0.39
	1	0.42
	1	0.41
	1	0.42
	1	0.43
	1	0.46
	0	0.4
	1	0.28
	1	0.44
	1	0.43
	1	0.5
	1	0.49

## Sheet: sib analysis (traits)
ID	Sex	Mandible length (mm)	Body mass (mg)	Abdomen size (mg)	LRS
1	Male	0.39	2.69	1.71
2	Male	0.4	2.76	1.89
3	Male	0.35	2.74	1.97
4	Male	0.37	2.64	1.82
5	Male	0.37	2.74	1.79
6	Male	0.34	2.66	1.79
7	Male	0.38	2.61	1.69
8	Male	0.32	2.68	1.85
9	Male	0.39	2.7	1.8
10	Male	0.49	2.71	1.76
11	Male	0.46	2.74	1.76
12	Male	0.45	2.74	1.76
13	Male	0.5	2.76	1.79
14	Male	0.44	2.73	1.79
15	Male	0.45	2.81	1.8
16	Male	0.44	2.76	1.63
17	Male	0.41	2.75	1.89
18	Male	0.42	2.75	1.85
19	Male	0.35	2.72	1.7
20	Male	0.36	2.71	1.84
21	Male	0.43	2.74	1.76
22	Male	0.39	2.59	1.67
23	Male	0.4	2.66	1.7
24	Male	0.33	2.67	1.87
25	Male	0.38	2.67	1.88
26	Male	0.41	2.69	1.78
27	Male	0.39	2.69	1.78
28	Male	0.45	2.74	1.8
29	Male	0.42	2.78	1.85
30	Male	0.48	2.86	1.81
31	Male	0.4	2.76	1.87
32	Male	0.36	2.79	1.84
33	Male	0.35	2.77	2.01
34	Male	0.44	2.71	1.87
35	Male	0.35	2.76	1.91
36	Male	0.43	2.71	1.76
37	Male	0.29	2.76	1.91
38	Male	0.42	2.75	1.78
39	Male	0.35	2.78	2.05
40	Male	0.34	2.78	1.8
41	Male	0.47	2.75	1.88
42	Male	0.43	2.78	1.8
43	Male	0.45	2.67	1.88
44	Male	0.45	2.77	1.86
45	Male	0.39	2.73	1.8
46	Male	0.3	2.69	1.84
47	Male	0.46	2.71	1.7
48	Male	0.38	2.66	1.65
49	Male	0.43	2.68	1.75
50	Male	0.42	2.77	1.77
51	Male	0.41	2.78	1.84
52	Male	0.41	2.7	1.85
53	Male	0.49	2.84	1.69
54	Male	0.47	2.81	1.83
55	Male	0.51	2.68	1.71
56	Male	0.36	2.87	1.9
57	Male	0.36	2.83	1.97
58	Male	0.3	2.6	1.82
59	Male	0.4	2.75	1.8
60	Male	0.3	2.56	1.8
61	Male	0.44	2.74	1.68
62	Male	0.27	2.6	1.85
63	Male	0.31	2.7	1.82
64	Male	0.43	2.71	1.82
65	Male	0.42	2.75	1.85
66	Male	0.39	2.78	1.97
67	Male	0.36	2.79	2.05
68	Male	0.42	2.76	1.78
69	Male	0.36	2.65	1.78
70	Male	0.48	2.79	1.84
71	Male	0.45	2.68	1.87
72	Male	0.39	2.73	1.67
73	Male	0.28	2.6	1.83
74	Male	0.43	2.6	1.67
75	Male	0.37	2.81	1.8
76	Male	0.3	2.74	1.86
77	Male	0.39	2.76	1.9
78	Male	0.44	2.63	1.62
79	Male	0.47	2.78	1.72
80	Male	0.43	2.74	1.72
81	Male	0.44	2.71	1.98
82	Male	0.41	2.88	2.01
83	Male	0.4	2.68	1.81
84	Male	0.36	2.69	1.86
85	Male	0.46	2.78	1.87
86	Male	0.4	2.8	1.99
87	Male	0.39	2.67	1.82
88	Male	0.53	2.92	1.88
89	Male	0.42	2.72	1.78
90	Male	0.39	2.7	1.84
91	Male	0.36	2.67	1.76
92	Male	0.35	2.78	1.98
93	Male	0.33	2.66	1.76
94	Male	0.41	2.84	1.99
95	Male	0.38	2.74	1.9
96	Male	0.44	2.71	1.72
97	Male	0.34	2.66	1.63
98	Male	0.43	2.82	1.78
99	Male	0.28	2.62	1.93
100	Male	0.37	2.69	1.78
101	Male	0.33	2.79	1.96
102	Male	0.29	2.65	1.98
103	Male	0.4	2.77	1.76
104	Male	0.36	2.82	1.88
105	Male	0.43	2.68	1.77
106	Male	0.4	2.65	1.73
107	Male	0.38	2.66	1.7
108	Male	0.47	2.74	1.66
109	Male	0.46	2.84	1.82
110	Male	0.3	2.64	1.83
111	Male	0.37	2.77	1.95
112	Male	0.38	2.64	1.87
113	Male	0.43	2.77	1.85
114	Male	0.4	2.78	1.85
115	Male	0.41	2.6	1.72
116	Male	0.38	2.72	1.86
117	Male	0.42	2.75	1.68
118	Male	0.38	2.7	1.66
119	Male	0.37	2.62	1.73
120	Male	0.48	2.7	1.63
121	Male	0.35	2.64	1.8
122	Male	0.42	2.69	1.95
123	Male	0.4	2.69	1.92
124	Male	0.35	2.64	1.74
125	Male	0.33	2.78	1.84
126	Male	0.46	2.76	1.77
127	Male	0.42	2.77	1.78
128	Male	0.41	2.74	1.77
129	Male	0.34	2.76	1.88
130	Male	0.41	2.76	1.84
131	Male	0.39	2.71	1.74
132	Male	0.47	2.71	1.58
133	Male	0.38	2.69	1.9
134	Male	0.39	2.63	1.7
135	Male	0.46	2.76	1.8
136	Male	0.4	2.76	1.81
137	Male	0.38	2.65	1.8
138	Male	0.33	2.7	1.8
139	Male	0.39	2.74	1.87
140	Male	0.28	2.63	1.8
141	Male	0.29	2.77	2
142	Male	0.33	2.67	1.87
143	Male	0.37	2.69	1.86
144	Male	0.34	2.83	1.98
145	Male	0.44	2.77	1.91
146	Male	0.5	2.67	1.73
147	Male	0.42	2.68	1.88
148	Male	0.42	2.74	1.8
149	Male	0.41	2.57	1.55
150	Male	0.38	2.73	1.79
151	Male	0.43	2.7	1.84
152	Male	0.39	2.68	1.8
153	Male	0.42	2.71	1.73
154	Male	0.42	2.68	1.87
155	Male	0.34	2.74	1.96
156	Male	0.39	2.67	1.83
157	Male	0.38	2.7	1.82
158	Male	0.31	2.65	1.82
159	Male	0.38	2.61	1.7
160	Male	0.33	2.65	1.85
161	Male	0.52	2.84	1.82
162	Male	0.49	2.86	1.84
163	Male	0.46	2.8	1.83
164	Male	0.43	2.85	1.9
165	Male	0.38	2.67	1.77
166	Male	0.4	2.78	1.79
167	Male	0.39	2.69	1.8
168	Male	0.43	2.65	1.8
169	Male	0.4	2.81	2
170	Male	0.41	2.78	1.83
171	Male	0.39	2.68	1.71
172	Male	0.35	2.73	1.83
173	Male	0.42	2.72	1.79
174	Male	0.43	2.63	1.69
175	Male	0.39	2.61	1.66
176	Male	0.32	2.66	1.83
177	Male	0.38	2.77	1.87
178	Male	0.4	2.68	1.77
179	Male	0.46	2.76	1.79
180	Male	0.45	2.66	1.83
181	Male	0.45	2.74	1.86
182	Male	0.47	2.84	1.78
183	Male	0.41	2.75	1.86
184	Male	0.39	2.76	1.81
185	Male	0.32	2.77	1.83
186	Male	0.46	2.72	1.87
187	Male	0.35	2.73	2
188	Male	0.46	2.69	1.85
189	Male	0.33	2.72	1.9
190	Male	0.43	2.75	1.78
191	Male	0.35	2.65	1.79
192	Male	0.32	2.65	1.8
193	Male	0.48	2.75	1.79
194	Male	0.45	2.8	1.8
195	Male	0.43	2.69	1.87
196	Male	0.45	2.77	1.87
197	Male	0.38	2.71	1.78
198	Male	0.29	2.71	1.84
199	Male	0.45	2.71	1.74
200	Male	0.44	2.75	1.79
201	Male	0.44	2.85	1.77
202	Male	0.42	2.76	1.74
203	Male	0.42	2.78	1.77
204	Male	0.39	2.74	1.79
205	Male	0.5	2.72	1.69
206	Male	0.46	2.81	1.84
207	Male	0.49	2.84	1.72
208	Male	0.35	2.86	1.91
209	Male	0.34	2.81	1.98
210	Male	0.31	2.65	1.83
211	Male	0.35	2.69	1.67
212	Male	0.31	2.68	1.77
213	Male	0.46	2.71	1.68
214	Male	0.24	2.61	1.88
215	Male	0.35	2.7	1.8
216	Male	0.42	2.73	1.8
217	Male	0.42	2.72	1.86
218	Male	0.42	2.83	1.99
219	Male	0.36	2.66	1.84
220	Male	0.42	2.76	2.06
221	Male	0.34	2.74	1.91
222	Male	0.5	2.78	1.82
223	Male	0.27	2.59	1.86
224	Male	0.37	2.87	2.03
225	Male	0.45	2.74	1.78
226	Male	0.38	2.69	1.77
227	Male	0.31	2.73	1.88
228	Male	0.41	2.72	1.67
229	Male	0.39	2.75	1.9
230	Male	0.45	2.62	1.64
231	Male	0.46	2.77	1.71
232	Male	0.41	2.72	1.76
233	Male	0.4	2.79	1.98
234	Male	0.45	2.63	1.69
235	Male	0.37	2.68	1.84
236	Male	0.33	2.7	1.82
237	Male	0.44	2.8	1.89
238	Male	0.38	2.81	1.97
239	Male	0.37	2.67	1.85
240	Male	0.36	2.79	1.92
241	Male	0.4	2.78	1.79
242	Male	0.4	2.7	1.85
243	Male	0.36	2.74	1.75
244	Male	0.37	2.72	1.75
245	Male	0.36	2.65	1.78
246	Male	0.41	2.84	2
247	Male	0.28	2.62	1.94
248	Male	0.42	2.69	1.71
249	Male	0.38	2.68	1.63
250	Male	0.43	2.79	1.8
251	Male	0.53	2.89	1.81
252	Male	0.33	2.79	1.79
253	Male	0.31	2.78	1.92
254	Male	0.28	2.77	1.96
255	Male	0.42	2.66	1.75
256	Male	0.36	2.82	1.98
257	Male	0.42	2.7	1.77
258	Male	0.4	2.65	1.72
259	Male	0.41	2.67	1.7
260	Male	0.47	2.72	1.63
261	Male	0.43	2.83	1.81
262	Male	0.3	2.7	2.01
263	Male	0.37	2.74	1.96
264	Male	0.41	2.66	1.88
265	Male	0.43	2.76	1.86
266	Male	0.39	2.69	1.84
267	Male	0.43	2.61	1.71
268	Male	0.36	2.73	1.89
269	Male	0.43	2.7	1.67
270	Male	0.42	2.72	1.65
271	Male	0.34	2.62	1.75
272	Male	0.48	2.72	1.63
273	Male	0.31	2.66	1.77
274	Male	0.43	2.73	1.96
275	Male	0.41	2.69	1.94
276	Male	0.38	2.65	1.72
277	Male	0.31	2.77	1.84
278	Male	0.47	2.76	1.8
279	Male	0.45	2.81	1.79
280	Male	0.42	2.71	1.77
281	Male	0.37	2.72	1.86
282	Male	0.39	2.75	1.84
283	Male	0.37	2.73	1.71
284	Male	0.46	2.68	1.58
285	Male	0.38	2.65	1.89
286	Male	0.4	2.63	1.67
287	Male	0.47	2.77	1.82
288	Male	0.42	2.69	1.82
289	Male	0.38	2.62	1.77
290	Male	0.34	2.63	1.79
291	Male	0.39	2.67	1.88
292	Male	0.29	2.68	1.89
293	Male	0.3	2.73	2
294	Male	0.36	2.6	1.85
295	Male	0.38	2.61	1.87
296	Male	0.34	2.79	1.99
297	Male	0.46	2.81	1.89
298	Male	0.5	2.68	1.75
299	Male	0.41	2.66	1.86
300	Male	0.46	2.71	1.81
301	Male	0.41	2.75	1.83
302	Male	0.42	2.75	1.77
303	Male	0.4	2.74	1.84
304	Male	0.39	2.69	1.8
305	Male	0.37	2.75	1.84
306	Male	0.39	2.78	1.84
307	Male	0.37	2.7	1.74
308	Male	0.46	2.69	1.57
309	Male	0.37	2.65	1.88
310	Male	0.4	2.64	1.66
311	Male	0.37	2.76	1.85
312	Male	0.43	2.6	1.56
313	Male	0.37	2.68	1.75
314	Male	0.45	2.7	1.58
315	Male	0.38	2.67	1.9
316	Female		2.64	1.77	107
317	Female		2.72	2.04	142
318	Female		2.75	1.87	160
319	Female		2.61	1.8	115
320	Female		2.62	1.83	135
321	Female		2.72	1.81	136
322	Female		2.73	1.8	127
323	Female		2.61	1.76	152
324	Female		2.68	1.88	164
325	Female		2.69	1.77	109
326	Female		2.73	1.73	130
327	Female		2.65	1.77	140
328	Female		2.75	1.8	113
329	Female		2.76	1.77	115
330	Female		2.73	1.79	122
331	Female		2.73	1.6	124
332	Female		2.74	1.93	135
333	Female		2.7	1.84	159
334	Female		2.66	1.72	110
335	Female		2.73	1.8	141
336	Female		2.72	1.86	153
337	Female		2.6	1.69	122
338	Female		2.54	1.65	156
339	Female		2.65	1.93	158
340	Female		2.7	1.92	127
341	Female		2.72	1.77	133
342	Female		2.68	1.83	155
343	Female		2.64	1.75	101
344	Female		2.81	1.95	126
345	Female		2.83	1.97	157
346	Female		2.5	1.83	129
347	Female		2.63	1.83	155
348	Female		2.78	1.87	155
349	Female		2.75	1.72	97
350	Female		2.67	1.82	149
351	Female		2.58	1.9	153
352	Female		2.81	2.04	141
353	Female		2.77	1.85	148
354	Female		2.72	1.93	172
355	Female		2.81	1.87	93
356	Female		2.75	1.83	156
357	Female		2.76	1.9	170
358	Female		2.7	1.83	154
359	Female		2.61	1.92	160
360	Female		2.8	1.92	186
361	Female		2.66	1.73	86
362	Female		2.72	1.87	109
363	Female		2.65	1.63	114
364	Female		2.61	1.73	74
365	Female		2.71	1.89	135
366	Female		2.74	1.84	155
367	Female		2.78	1.66	147
368	Female		2.73	1.82	167
369	Female		2.8	1.83	183
370	Female		2.62	1.87	142
371	Female		2.79	1.88	148
372	Female		2.67	1.84	159
373	Female		2.7	1.88	140
374	Female		2.77	1.93	156
375	Female		2.82	2.03	194
376	Female		2.71	1.91	134
377	Female		2.73	1.75	145
378	Female		2.71	1.77	146
379	Female		2.63	1.77	111
380	Female		2.68	2.03	142
381	Female		2.77	2	169
382	Female		2.65	1.74	108
383	Female		2.71	1.78	137
384	Female		2.84	1.85	168
385	Female		2.72	1.69	75
386	Female		2.66	1.7	86
387	Female		2.58	1.8	133
388	Female		2.59	1.66	111
389	Female		2.54	1.8	119
390	Female		2.83	1.82	167
391	Female		2.64	1.64	115
392	Female		2.7	1.94	150
393	Female		2.67	1.86	157
394	Female		2.75	1.72	89
395	Female		2.73	1.77	107
396	Female		2.69	1.98	153
397	Female		2.66	1.83	133
398	Female		2.63	1.8	144
399	Female		2.83	1.98	154
400	Female		2.77	1.88	103
401	Female		2.65	1.84	141
402	Female		2.83	1.96	143
403	Female		2.86	1.88	103
404	Female		2.72	1.79	150
405	Female		2.66	1.85	174
406	Female		2.6	1.75	100
407	Female		2.64	1.83	132
408	Female		2.74	1.99	183
409	Female		2.65	1.75	101
410	Female		2.7	1.94	125
411	Female		2.83	1.98	153
412	Female		2.62	1.67	121
413	Female		2.8	1.8	167
414	Female		2.58	1.99	184
415	Female		2.72	1.88	124
416	Female		2.66	1.85	152
417	Female		2.71	2.01	161
418	Female		2.71	1.85	106
419	Female		2.58	1.75	143
420	Female		2.75	2.03	155
421	Female		2.67	1.64	109
422	Female		2.79	1.86	114
423	Female		2.63	1.93	127
424	Female		2.8	1.86	126
425	Female		2.73	1.93	155
426	Female		2.58	1.87	194
427	Female		2.74	1.89	122
428	Female		2.58	1.91	149
429	Female		2.76	1.84	151
430	Female		2.74	1.71	124
431	Female		2.61	1.79	127
432	Female		2.72	1.84	152
433	Female		2.6	1.79	107
434	Female		2.65	1.63	153
435	Female		2.67	1.65	153
436	Female		2.6	1.85	121
437	Female		2.62	1.94	133
438	Female		2.7	1.92	182
439	Female		2.61	1.76	116
440	Female		2.79	1.87	127
441	Female		2.72	1.81	149
442	Female		2.78	1.86	119
443	Female		2.73	1.76	140
444	Female		2.76	1.8	185
445	Female		2.71	1.75	124
446	Female		2.64	1.63	144
447	Female		2.69	1.9	159
448	Female		2.63	1.75	102
449	Female		2.66	1.92	120
450	Female		2.7	1.78	148
451	Female		2.66	1.8	137
452	Female		2.75	1.84	158
453	Female		2.7	1.82	168
454	Female		2.6	1.82	116
455	Female		2.73	2.03	164
456	Female		2.67	1.86	189
457	Female		2.68	1.83	149
458	Female		2.66	1.88	178
459	Female		2.81	2.02	187
460	Female		2.66	1.76	132
461	Female		2.72	1.94	137
462	Female		2.64	1.95	155
463	Female		2.54	1.54	94
464	Female		2.77	1.78	119
465	Female		2.74	1.76	133
466	Female		2.66	1.82	117
467	Female		2.74	1.72	130
468	Female		2.7	1.78	155
469	Female		2.69	1.96	131
470	Female		2.68	1.89	143
471	Female		2.6	1.85	183
472	Female		2.71	1.89	125
473	Female		2.58	1.83	127
474	Female		2.55	1.68	144
475	Female		2.85	1.82	119
476	Female		2.84	1.81	126
477	Female		2.64	1.91	156
478	Female		2.8	1.89	130
479	Female		2.78	1.86	134
480	Female		2.67	1.78	139
481	Female		2.81	1.78	132
482	Female		2.59	1.78	153
483	Female		2.72	1.84	172
484	Female		2.81	1.86	143
485	Female		2.82	1.98	151
486	Female		2.69	1.75	151
487	Female		2.61	1.74	82
488	Female		2.75	1.85	125
489	Female		2.67	1.84	176
490	Female		2.8	1.93	103
491	Female		2.57	1.7	128
492	Female		2.68	1.89	134
493	Female		2.76	1.77	106
494	Female		2.63	1.74	116
495	Female		2.59	1.87	177
496	Female		2.86	1.76	105
497	Female		2.7	1.92	148
498	Female		2.7	1.85	188
499	Female		2.7	1.82	117
500	Female		2.79	1.88	160
501	Female		2.7	1.88	180
502	Female		2.63	1.85	102
503	Female		2.68	1.93	111
504	Female		2.74	2.02	146
505	Female		2.64	1.79	95
506	Female		2.69	1.76	122
507	Female		2.66	1.85	202
508	Female		2.69	1.86	112
509	Female		2.76	1.77	120
510	Female		2.64	1.86	164
511	Female		2.72	1.83	127
512	Female		2.72	1.83	139
513	Female		2.76	1.94	144
514	Female		2.71	1.77	154
515	Female		2.75	1.81	155
516	Female		2.82	1.8	185
517	Female		2.66	1.89	111
518	Female		2.79	1.8	125
519	Female		2.76	1.77	145
520	Female		2.64	1.71	121
521	Female		2.76	1.94	130
522	Female		2.84	1.76	147
523	Female		2.6	1.9	163
524	Female		2.8	2	171
525	Female		2.81	1.9	181
526	Female		2.64	1.74	105
527	Female		2.65	1.72	125
528	Female		2.64	1.81	134
529	Female		2.54	1.85	148
530	Female		2.68	1.81	168
531	Female		2.72	1.85	174
532	Female		2.61	1.86	118
533	Female		2.7	1.93	164
534	Female		2.79	1.99	171
535	Female		2.73	1.81	114
536	Female		2.68	1.88	154
537	Female		2.79	2.06	204
538	Female		2.53	1.91	161
539	Female		2.88	2	174
540	Female		2.74	1.8	175
541	Female		2.7	1.72	123
542	Female		2.71	1.93	172
543	Female		2.7	1.81	187
544	Female		2.76	1.89	114
545	Female		2.72	1.74	126
546	Female		2.6	1.67	129
547	Female		2.58	1.76	116
548	Female		2.73	1.82	148
549	Female		2.79	2	189
550	Female		2.79	1.8	156
551	Female		2.76	1.87	157
552	Female		2.9	1.79	168
553	Female		2.83	1.87	157
554	Female		2.78	2.06	172
555	Female		2.76	1.87	173
556	Female		2.76	1.94	146
557	Female		2.78	1.89	159
558	Female		2.74	1.8	161
559	Female		2.65	1.81	167
560	Female		2.86	2.06	170
561	Female		2.61	1.83	175
562	Female		2.67	1.63	113
563	Female		2.71	1.69	133
564	Female		2.62	1.96	165
565	Female		2.81	1.76	130
566	Female		2.81	1.82	157
567	Female		2.86	1.84	164
568	Female		2.68	1.73	116
569	Female		2.79	1.95	123
570	Female		2.7	2.01	125
571	Female		2.67	1.71	131
572	Female		2.75	2.05	157
573	Female		2.7	1.84	181
574	Female		2.69	1.69	123
575	Female		2.73	1.69	128
576	Female		2.85	1.78	140
577	Female		2.68	1.95	120
578	Female		2.63	1.88	129
579	Female		2.68	2.05	159
580	Female		2.55	1.74	97
581	Female		2.7	1.89	151
582	Female		2.65	1.82	157
583	Female		2.68	1.69	121
584	Female		2.73	1.67	122
585	Female		2.7	1.91	139
586	Female		2.66	1.62	149
587	Female		2.61	1.79	154
588	Female		2.65	1.76	155
589	Female		2.6	1.7	140
590	Female		2.71	1.93	141
591	Female		2.7	1.95	170
592	Female		2.79	1.86	175
593	Female		2.79	1.77	180
594	Female		2.76	1.8	193
595	Female		2.75	1.88	166
596	Female		2.72	1.9	177
597	Female		2.68	1.81	192
598	Female		2.63	1.92	119
599	Female		2.7	1.65	132
600	Female		2.75	1.69	147
601	Female		2.63	1.74	136
602	Female		2.77	1.84	163
603	Female		2.69	1.81	164
604	Female		2.59	1.74	106
605	Female		2.65	1.85	145
606	Female		2.61	1.8	168
607	Female		2.63	1.87	121
608	Female		2.56	1.83	162
609	Female		2.76	2.04	170
610	Female		2.83	2.06	142
611	Female		2.76	1.95	142
612	Female		2.64	1.9	182
613	Female		2.72	1.79	111
614	Female		2.68	1.85	131
615	Female		2.64	1.74	139
616	Female		2.74	1.87	82
617	Female		2.74	1.84	156
618	Female		2.69	1.89	180
619	Female		2.7	1.88	114
620	Female		2.78	1.9	165
621	Female		2.69	1.85	178
622	Female		2.62	1.62	97
623	Female		2.69	1.75	156
624	Female		2.57	1.92	175
625	Female		2.54	1.59	96
626	Female		2.74	1.89	139
627	Female		2.63	1.64	148
628	Female		2.61	1.77	133
629	Female		2.63	1.64	149
630	Female		2.68	1.9	164

## Sheet: sib analysis (pedgree)
ID	father (sire)	mother (dam)
1001	NA	NA
1002	NA	NA
1003	NA	NA
1004	NA	NA
1005	NA	NA
1006	NA	NA
1007	NA	NA
1008	NA	NA
1009	NA	NA
1010	NA	NA
1011	NA	NA
1012	NA	NA
1013	NA	NA
1014	NA	NA
1015	NA	NA
1016	NA	NA
1017	NA	NA
1018	NA	NA
1019	NA	NA
1020	NA	NA
1021	NA	NA
1022	NA	NA
1023	NA	NA
1024	NA	NA
1025	NA	NA
1026	NA	NA
1027	NA	NA
1028	NA	NA
1029	NA	NA
1030	NA	NA
1031	NA	NA
1032	NA	NA
1033	NA	NA
1034	NA	NA
1035	NA	NA
2001	NA	NA
2002	NA	NA
2003	NA	NA
2004	NA	NA
2005	NA	NA
2006	NA	NA
2007	NA	NA
2008	NA	NA
2009	NA	NA
2010	NA	NA
2011	NA	NA
2012	NA	NA
2013	NA	NA
2014	NA	NA
2015	NA	NA
2016	NA	NA
2017	NA	NA
2018	NA	NA
2019	NA	NA
2020	NA	NA
2021	NA	NA
2022	NA	NA
2023	NA	NA
2024	NA	NA
2025	NA	NA
2026	NA	NA
2027	NA	NA
2028	NA	NA
2029	NA	NA
2030	NA	NA
2031	NA	NA
2032	NA	NA
2033	NA	NA
2034	NA	NA
2035	NA	NA
2036	NA	NA
2037	NA	NA
2038	NA	NA
2039	NA	NA
2040	NA	NA
2041	NA	NA
2042	NA	NA
2043	NA	NA
2044	NA	NA
2045	NA	NA
2046	NA	NA
2047	NA	NA
2048	NA	NA
2049	NA	NA
2050	NA	NA
2051	NA	NA
2052	NA	NA
2053	NA	NA
2054	NA	NA
2055	NA	NA
2056	NA	NA
2057	NA	NA
2058	NA	NA
2059	NA	NA
2060	NA	NA
2061	NA	NA
2062	NA	NA
2063	NA	NA
2064	NA	NA
2065	NA	NA
2066	NA	NA
2067	NA	NA
2068	NA	NA
2069	NA	NA
2070	NA	NA
2071	NA	NA
2072	NA	NA
2073	NA	NA
2074	NA	NA
2075	NA	NA
2076	NA	NA
2077	NA	NA
2078	NA	NA
2079	NA	NA
2080	NA	NA
2081	NA	NA
2082	NA	NA
2083	NA	NA
2084	NA	NA
2085	NA	NA
2086	NA	NA
2087	NA	NA
2088	NA	NA
2089	NA	NA
2090	NA	NA
2091	NA	NA
2092	NA	NA
2093	NA	NA
2094	NA	NA
2095	NA	NA
2096	NA	NA
2097	NA	NA
2098	NA	NA
2099	NA	NA
2100	NA	NA
2101	NA	NA
2102	NA	NA
2103	NA	NA
2104	NA	NA
2105	NA	NA
1	1001	2001
2	1001	2001
3	1001	2001
4	1001	2002
5	1001	2002
6	1001	2002
7	1001	2003
8	1001	2003
9	1001	2003
10	1002	2004
11	1002	2004
12	1002	2004
13	1002	2005
14	1002	2005
15	1002	2005
16	1002	2006
17	1002	2006
18	1002	2006
19	1003	2007
20	1003	2007
21	1003	2007
22	1003	2008
23	1003	2008
24	1003	2008
25	1003	2009
26	1003	2009
27	1003	2009
28	1004	2010
29	1004	2010
30	1004	2010
31	1004	2011
32	1004	2011
33	1004	2011
34	1004	2012
35	1004	2012
36	1004	2012
37	1005	2013
38	1005	2013
39	1005	2013
40	1005	2014
41	1005	2014
42	1005	2014
43	1005	2015
44	1005	2015
45	1005	2015
46	1006	2016
47	1006	2016
48	1006	2016
49	1006	2017
50	1006	2017
51	1006	2017
52	1006	2018
53	1006	2018
54	1006	2018
55	1007	2019
56	1007	2019
57	1007	2019
58	1007	2020
59	1007	2020
60	1007	2020
61	1007	2021
62	1007	2021
63	1007	2021
64	1008	2022
65	1008	2022
66	1008	2022
67	1008	2023
68	1008	2023
69	1008	2023
70	1008	2024
71	1008	2024
72	1008	2024
73	1009	2025
74	1009	2025
75	1009	2025
76	1009	2026
77	1009	2026
78	1009	2026
79	1009	2027
80	1009	2027
81	1009	2027
82	1010	2028
83	1010	2028
84	1010	2028
85	1010	2029
86	1010	2029
87	1010	2029
88	1010	2030
89	1010	2030
90	1010	2030
91	1011	2031
92	1011	2031
93	1011	2031
94	1011	2032
95	1011	2032
96	1011	2032
97	1011	2033
98	1011	2033
99	1011	2033
100	1012	2034
101	1012	2034
102	1012	2034
103	1012	2035
104	1012	2035
105	1012	2035
106	1012	2036
107	1012	2036
108	1012	2036
109	1013	2037
110	1013	2037
111	1013	2037
112	1013	2038
113	1013	2038
114	1013	2038
115	1013	2039
116	1013	2039
117	1013	2039
118	1014	2040
119	1014	2040
120	1014	2040
121	1014	2041
122	1014	2041
123	1014	2041
124	1014	2042
125	1014	2042
126	1014	2042
127	1015	2043
128	1015	2043
129	1015	2043
130	1015	2044
131	1015	2044
132	1015	2044
133	1015	2045
134	1015	2045
135	1015	2045
136	1016	2046
137	1016	2046
138	1016	2046
139	1016	2047
140	1016	2047
141	1016	2047
142	1016	2048
143	1016	2048
144	1016	2048
145	1017	2049
146	1017	2049
147	1017	2049
148	1017	2050
149	1017	2050
150	1017	2050
151	1017	2051
152	1017	2051
153	1017	2051
154	1018	2052
155	1018	2052
156	1018	2052
157	1018	2053
158	1018	2053
159	1018	2053
160	1018	2054
161	1018	2054
162	1018	2054
163	1019	2055
164	1019	2055
165	1019	2055
166	1019	2056
167	1019	2056
168	1019	2056
169	1019	2057
170	1019	2057
171	1019	2057
172	1020	2058
173	1020	2058
174	1020	2058
175	1020	2059
176	1020	2059
177	1020	2059
178	1020	2060
179	1020	2060
180	1020	2060
181	1021	2061
182	1021	2061
183	1021	2061
184	1021	2062
185	1021	2062
186	1021	2062
187	1021	2063
188	1021	2063
189	1021	2063
190	1022	2064
191	1022	2064
192	1022	2064
193	1022	2065
194	1022	2065
195	1022	2065
196	1022	2066
197	1022	2066
198	1022	2066
199	1023	2067
200	1023	2067
201	1023	2067
202	1023	2068
203	1023	2068
204	1023	2068
205	1023	2069
206	1023	2069
207	1023	2069
208	1024	2070
209	1024	2070
210	1024	2070
211	1024	2071
212	1024	2071
213	1024	2071
214	1024	2072
215	1024	2072
216	1024	2072
217	1025	2073
218	1025	2073
219	1025	2073
220	1025	2074
221	1025	2074
222	1025	2074
223	1025	2075
224	1025	2075
225	1025	2075
226	1026	2076
227	1026	2076
228	1026	2076
229	1026	2077
230	1026	2077
231	1026	2077
232	1026	2078
233	1026	2078
234	1026	2078
235	1027	2079
236	1027	2079
237	1027	2079
238	1027	2080
239	1027	2080
240	1027	2080
241	1027	2081
242	1027	2081
243	1027	2081
244	1028	2082
245	1028	2082
246	1028	2082
247	1028	2083
248	1028	2083
249	1028	2083
250	1028	2084
251	1028	2084
252	1028	2084
253	1029	2085
254	1029	2085
255	1029	2085
256	1029	2086
257	1029	2086
258	1029	2086
259	1029	2087
260	1029	2087
261	1029	2087
262	1030	2088
263	1030	2088
264	1030	2088
265	1030	2089
266	1030	2089
267	1030	2089
268	1030	2090
269	1030	2090
270	1030	2090
271	1031	2091
272	1031	2091
273	1031	2091
274	1031	2092
275	1031	2092
276	1031	2092
277	1031	2093
278	1031	2093
279	1031	2093
280	1032	2094
281	1032	2094
282	1032	2094
283	1032	2095
284	1032	2095
285	1032	2095
286	1032	2096
287	1032	2096
288	1032	2096
289	1033	2097
290	1033	2097
291	1033	2097
292	1033	2098
293	1033	2098
294	1033	2098
295	1033	2099
296	1033	2099
297	1033	2099
298	1034	2100
299	1034	2100
300	1034	2100
301	1034	2101
302	1034	2101
303	1034	2101
304	1034	2102
305	1034	2102
306	1034	2102
307	1035	2103
308	1035	2103
309	1035	2103
310	1035	2104
311	1035	2104
312	1035	2104
313	1035	2105
314	1035	2105
315	1035	2105
316	1001	2001
317	1001	2001
318	1001	2001
319	1001	2002
320	1001	2002
321	1001	2002
322	1001	2003
323	1001	2003
324	1001	2003
325	1002	2004
326	1002	2004
327	1002	2004
328	1002	2005
329	1002	2005
330	1002	2005
331	1002	2006
332	1002	2006
333	1002	2006
334	1003	2007
335	1003	2007
336	1003	2007
337	1003	2008
338	1003	2008
339	1003	2008
340	1003	2009
341	1003	2009
342	1003	2009
343	1004	2010
344	1004	2010
345	1004	2010
346	1004	2011
347	1004	2011
348	1004	2011
349	1004	2012
350	1004	2012
351	1004	2012
352	1005	2013
353	1005	2013
354	1005	2013
355	1005	2014
356	1005	2014
357	1005	2014
358	1005	2015
359	1005	2015
360	1005	2015
361	1006	2016
362	1006	2016
363	1006	2016
364	1006	2017
365	1006	2017
366	1006	2017
367	1006	2018
368	1006	2018
369	1006	2018
370	1007	2019
371	1007	2019
372	1007	2019
373	1007	2020
374	1007	2020
375	1007	2020
376	1007	2021
377	1007	2021
378	1007	2021
379	1008	2022
380	1008	2022
381	1008	2022
382	1008	2023
383	1008	2023
384	1008	2023
385	1008	2024
386	1008	2024
387	1008	2024
388	1009	2025
389	1009	2025
390	1009	2025
391	1009	2026
392	1009	2026
393	1009	2026
394	1009	2027
395	1009	2027
396	1009	2027
397	1010	2028
398	1010	2028
399	1010	2028
400	1010	2029
401	1010	2029
402	1010	2029
403	1010	2030
404	1010	2030
405	1010	2030
406	1011	2031
407	1011	2031
408	1011	2031
409	1011	2032
410	1011	2032
411	1011	2032
412	1011	2033
413	1011	2033
414	1011	2033
415	1012	2034
416	1012	2034
417	1012	2034
418	1012	2035
419	1012	2035
420	1012	2035
421	1012	2036
422	1012	2036
423	1012	2036
424	1013	2037
425	1013	2037
426	1013	2037
427	1013	2038
428	1013	2038
429	1013	2038
430	1013	2039
431	1013	2039
432	1013	2039
433	1014	2040
434	1014	2040
435	1014	2040
436	1014	2041
437	1014	2041
438	1014	2041
439	1014	2042
440	1014	2042
441	1014	2042
442	1015	2043
443	1015	2043
444	1015	2043
445	1015	2044
446	1015	2044
447	1015	2044
448	1015	2045
449	1015	2045
450	1015	2045
451	1016	2046
452	1016	2046
453	1016	2046
454	1016	2047
455	1016	2047
456	1016	2047
457	1016	2048
458	1016	2048
459	1016	2048
460	1017	2049
461	1017	2049
462	1017	2049
463	1017	2050
464	1017	2050
465	1017	2050
466	1017	2051
467	1017	2051
468	1017	2051
469	1018	2052
470	1018	2052
471	1018	2052
472	1018	2053
473	1018	2053
474	1018	2053
475	1018	2054
476	1018	2054
477	1018	2054
478	1019	2055
479	1019	2055
480	1019	2055
481	1019	2056
482	1019	2056
483	1019	2056
484	1019	2057
485	1019	2057
486	1019	2057
487	1020	2058
488	1020	2058
489	1020	2058
490	1020	2059
491	1020	2059
492	1020	2059
493	1020	2060
494	1020	2060
495	1020	2060
496	1021	2061
497	1021	2061
498	1021	2061
499	1021	2062
500	1021	2062
501	1021	2062
502	1021	2063
503	1021	2063
504	1021	2063
505	1022	2064
506	1022	2064
507	1022	2064
508	1022	2065
509	1022	2065
510	1022	2065
511	1022	2066
512	1022	2066
513	1022	2066
514	1023	2067
515	1023	2067
516	1023	2067
517	1023	2068
518	1023	2068
519	1023	2068
520	1023	2069
521	1023	2069
522	1023	2069
523	1024	2070
524	1024	2070
525	1024	2070
526	1024	2071
527	1024	2071
528	1024	2071
529	1024	2072
530	1024	2072
531	1024	2072
532	1025	2073
533	1025	2073
534	1025	2073
535	1025	2074
536	1025	2074
537	1025	2074
538	1025	2075
539	1025	2075
540	1025	2075
541	1026	2076
542	1026	2076
543	1026	2076
544	1026	2077
545	1026	2077
546	1026	2077
547	1026	2078
548	1026	2078
549	1026	2078
550	1027	2079
551	1027	2079
552	1027	2079
553	1027	2080
554	1027	2080
555	1027	2080
556	1027	2081
557	1027	2081
558	1027	2081
559	1028	2082
560	1028	2082
561	1028	2082
562	1028	2083
563	1028	2083
564	1028	2083
565	1028	2084
566	1028	2084
567	1028	2084
568	1029	2085
569	1029	2085
570	1029	2085
571	1029	2086
572	1029	2086
573	1029	2086
574	1029	2087
575	1029	2087
576	1029	2087
577	1030	2088
578	1030	2088
579	1030	2088
580	1030	2089
581	1030	2089
582	1030	2089
583	1030	2090
584	1030	2090
585	1030	2090
586	1031	2091
587	1031	2091
588	1031	2091
589	1031	2092
590	1031	2092
591	1031	2092
592	1031	2093
593	1031	2093
594	1031	2093
595	1032	2094
596	1032	2094
597	1032	2094
598	1032	2095
599	1032	2095
600	1032	2095
601	1032	2096
602	1032	2096
603	1032	2096
604	1033	2097
605	1033	2097
606	1033	2097
607	1033	2098
608	1033	2098
609	1033	2098
610	1033	2099
611	1033	2099
612	1033	2099
613	1034	2100
614	1034	2100
615	1034	2100
616	1034	2101
617	1034	2101
618	1034	2101
619	1034	2102
620	1034	2102
621	1034	2102
622	1035	2103
623	1035	2103
624	1035	2103
625	1035	2104
626	1035	2104
627	1035	2104
628	1035	2105
629	1035	2105
630	1035	2105
