# Supplementary material for: Natural selection increases female fitness by reversing the exaggeration of a male sexually selected trait
Source: Nat Commun. 2021 Jun 8;12:3420. doi: 10.1038/s41467-021-23804-7 (PMC8187464; doi:10.1038/s41467-021-23804-7)
Supplement: Supplementary file 5 — Source Data [file 41467_2021_23804_MOESM5_ESM.xlsx]

## Sheet: Source Data Figure 1
Trait means of control, female predation and male predation populations at generation 1-7
Selection regime	Replication	Generation	Male mandible size (mm)	s.e.	Male abdomen size (mg)	s.e.	Male bdoy size (mg)	s.e.	Female abdomen size (mg)	s.e.	Female bdoy size (mg)	s.e.
Control	1	1	0.398	0.00763	1.826	0.01681	2.7276	0.00904	1.8252	0.0133	2.6988	0.01016
Control	1	2	0.4064	0.00754	1.7974	0.01158	2.723	0.00884	1.844	0.01414	2.7012	0.00928
Control	1	3	0.406	0.00727	1.8064	0.01335	2.7264	0.0104	1.8158	0.01345	2.7014	0.01211
Control	1	4	0.388	0.0061	1.833	0.01291	2.7168	0.00726	1.8282	0.01311	2.7028	0.01089
Control	1	5	0.4032	0.0069	1.807	0.01259	2.722	0.01051	1.8418	0.01354	2.703	0.0113
Control	1	6	0.3948	0.00787	1.828	0.01722	2.7328	0.00968	1.8344	0.01498	2.6818	0.01052
Control	1	7	0.398	0.00771	1.8172	0.01606	2.733	0.00967	1.8262	0.01285	2.702	0.0103
Control	2	1	0.4016	0.00697	1.7784	0.01015	2.7246	0.00703	1.8222	0.01594	2.6884	0.01278
Control	2	2	0.3962	0.00733	1.8272	0.01276	2.7162	0.00905	1.8336	0.01443	2.7006	0.01106
Control	2	3	0.4026	0.00858	1.8118	0.01378	2.7176	0.01075	1.843	0.01434	2.7042	0.01198
Control	2	4	0.3892	0.00703	1.8342	0.01367	2.72	0.00886	1.8328	0.01293	2.6996	0.0103
Control	2	5	0.416	0.00719	1.7996	0.01233	2.736	0.00849	1.8386	0.01378	2.7004	0.01136
Control	2	6	0.3956	0.00637	1.7982	0.01255	2.7142	0.00875	1.8052	0.01522	2.7032	0.01069
Control	2	7	0.3964	0.00814	1.8126	0.0154	2.7318	0.00958	1.8266	0.01385	2.684	0.01112
Control	3	1	0.4026	0.00661	1.8288	0.01274	2.721	0.00946	1.837	0.01507	2.7162	0.01085
Control	3	2	0.3928	0.0074	1.786	0.01346	2.7198	0.00921	1.8296	0.01342	2.6868	0.01129
Control	3	3	0.4012	0.00851	1.8026	0.015	2.7216	0.00968	1.8354	0.01516	2.6942	0.0106
Control	3	4	0.4012	0.008	1.8126	0.01424	2.7364	0.01086	1.8398	0.01417	2.694	0.01097
Control	3	5	0.3904	0.00855	1.8082	0.01245	2.7072	0.00954	1.8398	0.01494	2.7144	0.0101
Control	3	6	0.39	0.00654	1.815	0.01115	2.695	0.00926	1.8366	0.01169	2.7016	0.00957
Control	3	7	0.3966	0.00787	1.8186	0.01339	2.7284	0.00859	1.8432	0.01107	2.6972	0.00957
Female predation	1	1	0.3866	0.0082	1.8412	0.01167	2.7226	0.00992	1.8154	0.01841	2.6896	0.01217
Female predation	1	2	0.391	0.00683	1.832	0.01471	2.7206	0.0091	1.8344	0.01235	2.7052	0.00943
Female predation	1	3	0.3914	0.00699	1.8076	0.01272	2.7186	0.00891	1.8532	0.01417	2.7114	0.01205
Female predation	1	4	0.395	0.00845	1.8252	0.01489	2.7126	0.00939	1.8492	0.01164	2.6932	0.00998
Female predation	1	5	0.3978	0.00878	1.8036	0.0137	2.7134	0.00978	1.8248	0.01178	2.7006	0.01059
Female predation	1	6	0.4058	0.00792	1.8142	0.01355	2.7182	0.00794	1.8424	0.01474	2.712	0.01099
Female predation	1	7	0.3842	0.00753	1.8072	0.01431	2.7276	0.00803	1.7888	0.01808	2.7074	0.01145
Female predation	2	1	0.4132	0.00651	1.8106	0.01538	2.7288	0.00867	1.8428	0.01422	2.6982	0.01151
Female predation	2	2	0.3888	0.00838	1.8096	0.00997	2.7214	0.01038	1.817	0.01493	2.6938	0.01054
Female predation	2	3	0.3878	0.00752	1.8202	0.0141	2.7212	0.00913	1.815	0.01382	2.7078	0.01208
Female predation	2	4	0.3928	0.00918	1.8388	0.01401	2.7256	0.01005	1.8396	0.01437	2.7084	0.00988
Female predation	2	5	0.3998	0.00818	1.7992	0.01512	2.7232	0.00997	1.8428	0.01485	2.7124	0.01121
Female predation	2	6	0.3926	0.00712	1.799	0.01307	2.7138	0.00924	1.8456	0.01384	2.6894	0.00934
Female predation	2	7	0.3946	0.00702	1.7892	0.01544	2.7264	0.00763	1.819	0.01928	2.708	0.01233
Female predation	3	1	0.3914	0.00719	1.823	0.01362	2.7188	0.00896	1.8442	0.01378	2.7106	0.01043
Female predation	3	2	0.3934	0.00818	1.8374	0.0139	2.7346	0.0088	1.853	0.01592	2.7064	0.01147
Female predation	3	3	0.4098	0.00639	1.8182	0.01514	2.7244	0.0078	1.8274	0.01513	2.701	0.00995
Female predation	3	4	0.3932	0.00849	1.7924	0.01358	2.7014	0.00806	1.831	0.01278	2.6924	0.01186
Female predation	3	5	0.3804	0.0073	1.8058	0.01395	2.7024	0.00907	1.8102	0.01425	2.698	0.01054
Female predation	3	6	0.3932	0.00875	1.8388	0.01656	2.7386	0.01126	1.8232	0.01315	2.7004	0.01196
Female predation	3	7	0.3936	0.00809	1.8168	0.01593	2.736	0.00959	1.8332	0.01567	2.707	0.01093
Male predation	1	1	0.4064	0.00847	1.7942	0.01353	2.7318	0.01022	1.8306	0.01306	2.7096	0.00992
Male predation	1	2	0.4054	0.00657	1.808	0.01249	2.7216	0.00877	1.8204	0.016	2.7008	0.01157
Male predation	1	3	0.3926	0.00726	1.837	0.01235	2.7358	0.00966	1.8284	0.01463	2.6984	0.01275
Male predation	1	4	0.3958	0.00768	1.7908	0.01432	2.7044	0.00917	1.8398	0.01399	2.699	0.011
Male predation	1	5	0.3854	0.00736	1.8542	0.01184	2.7218	0.00912	1.866	0.01175	2.699	0.01003
Male predation	1	6	0.3604	0.00871	1.8732	0.01541	2.7198	0.01027	1.9224	0.01524	2.7054	0.01111
Male predation	1	7	0.3718	0.00823	1.8582	0.01363	2.7308	0.01062	1.8862	0.01371	2.7168	0.01078
Male predation	2	1	0.4014	0.00712	1.8014	0.01248	2.7286	0.00964	1.8556	0.0114	2.706	0.01192
Male predation	2	2	0.391	0.0089	1.8262	0.01343	2.7228	0.00928	1.829	0.01439	2.6972	0.0121
Male predation	2	3	0.4148	0.00701	1.7942	0.01481	2.7184	0.00945	1.8488	0.01554	2.7168	0.01004
Male predation	2	4	0.3996	0.00916	1.8184	0.01283	2.7186	0.00969	1.8182	0.01364	2.6992	0.01101
Male predation	2	5	0.3702	0.00791	1.8528	0.0132	2.717	0.00899	1.87	0.01446	2.6874	0.0106
Male predation	2	6	0.372	0.00684	1.8786	0.0139	2.734	0.00921	1.8994	0.01446	2.7048	0.00941
Male predation	2	7	0.3658	0.00769	1.872	0.0146	2.7286	0.0106	1.8762	0.01351	2.7204	0.01092
Male predation	3	1	0.401	0.0074	1.8252	0.01435	2.7448	0.009	1.83	0.01498	2.7142	0.01155
Male predation	3	2	0.3896	0.00741	1.8174	0.01466	2.7278	0.00893	1.8224	0.01176	2.7008	0.01168
Male predation	3	3	0.4006	0.00755	1.8228	0.01353	2.732	0.0099	1.8654	0.01546	2.7008	0.01027
Male predation	3	4	0.3946	0.00732	1.7998	0.01358	2.7134	0.00735	1.8382	0.01321	2.7106	0.00966
Male predation	3	5	0.392	0.00665	1.8436	0.01445	2.7288	0.00945	1.874	0.01459	2.6912	0.00917
Male predation	3	6	0.3538	0.00836	1.8736	0.01445	2.7064	0.01008	1.873	0.01178	2.6792	0.01115
Male predation	3	7	0.3634	0.00755	1.8912	0.01479	2.7336	0.01006	1.8756	0.01377	2.7002	0.01004
N = 50 in each population every generations

## Sheet: Source Data for Figure 2
Trait means of control, female predation and male predation populations at generation 8
Selection regime	Replication	Male mandible size (mm)	s.e.	Male abdomen size (mg)	s.e.	Male bdoy size (mg)	s.e.	Lifetime reproductive success	s.e.	Female abdomen size (mg)	s.e.	Female bdoy size (mg)	s.e.
Control	1	0.3975	0.01476	1.858	0.02587	2.724	0.01573	132.4	5.2362	1.824	0.01958	2.694	0.012
Control	2	0.402	0.01187	1.82	0.02088	2.7355	0.02049	127.3	6.2975	1.7975	0.02518	2.714	0.01541
Control	3	0.3905	0.01019	1.8365	0.01682	2.7295	0.01463	129.3	5.5617	1.8285	0.02232	2.696	0.01153
Female predation	1	0.3825	0.00948	1.846	0.02055	2.724	0.00933	138.3	5.3852	1.812	0.01768	2.711	0.02077
Female predation	2	0.3635	0.01288	1.8365	0.02571	2.723	0.01306	139.1	5.7774	1.852	0.01787	2.713	0.01697
Female predation	3	0.397	0.01326	1.811	0.02639	2.7335	0.01042	132.8	4.9207	1.798	0.01957	2.7025	0.0173
Male predation	1	0.3355	0.01547	1.926	0.02049	2.7215	0.01593	148.75	4.7439	1.8785	0.02382	2.7325	0.01802
Male predation	2	0.326	0.01177	1.9545	0.02108	2.714	0.01455	161.95	4.9399	1.8935	0.02259	2.704	0.02368
Male predation	3	0.332	0.01245	1.9245	0.02374	2.7295	0.01206	165.7	4.8602	1.8765	0.01722	2.716	0.01652
N = 20 in each population

## Sheet: Source Data for Figure 3
Predation rate (preyed = 1, survive = 0)	Male mandible size (mm)
1	0.5
1	0.4
0	0.36
0	0.28
1	0.41
1	0.44
0	0.36
1	0.43
1	0.46
1	0.3
0	0.4
1	0.41
1	0.38
1	0.36
1	0.41
0	0.44
0	0.33
1	0.4
1	0.46
0	0.39
1	0.41
1	0.52
1	0.4
0	0.42
1	0.35
0	0.33
1	0.52
0	0.4
0	0.35
1	0.44
0	0.25
1	0.5
1	0.42
1	0.43
0	0.44
0	0.38
1	0.44
1	0.43
0	0.37
1	0.34
1	0.4
0	0.48
1	0.5
1	0.4
0	0.34
1	0.42
0	0.34
0	0.42
1	0.49
1	0.45
1	0.43
0	0.32
0	0.39
1	0.39
0	0.3
0	0.35
1	0.36
0	0.41
1	0.39
1	0.42
1	0.41
1	0.42
1	0.43
1	0.46
0	0.4
1	0.28
1	0.44
1	0.43
1	0.5
1	0.49

## Sheet: Source Data for Supp. Fig. 1
Fighting success of male from control, female predation and male predation populations at generation 8
Selection regime	Replication	Wining rate
Control	1	0.5
Control	2	0.55
Control	3	0.65
Female predation	1	0.5
Female predation	2	0.45
Female predation	3	0.55
Male predation	1	0.25
Male predation	2	0.3
Male predation	3	0.25
N = 20 in each population
